# Supplementary material for: Clinical Characterization of a National Cohort of Patients With Germline WT1 Variants Including Late-Onset Phenotypes
Source: Kidney Int Rep. 2024 Sep 16;9(12):3570–9. doi: 10.1016/j.ekir.2024.09.007 (PMC11652072; doi:10.1016/j.ekir.2024.09.007)
Supplement: Table S1 — Copy number variant detection method. [file mmc2.xlsx]

## Sheet: Blad1
Patient no.	WT1 germline variant (NM_0024426.6)	Detection method CNV
1	del WT1	MLPA
2	del exon 1	MLPA
3	c.1-?_646+?del, del exon 1-3	MLPA
4	c.433del, p.(Ile145Serfs*18)	PCR amplification followed by sequence analysis of the relevant exon and the flanking (‘splice-site’ consensus) sequences.
7	c.514del, p.(Gln172Serfs*119)	PCR amplification followed by sequence analysis of the relevant exon and the flanking (‘splice-site’ consensus) sequences.
10	c.754dup, p.(Glu252Glyfs*12)	PCR amplification followed by sequence analysis of the relevant exon and the flanking (‘splice-site’ consensus) sequences.
12	c.1017-5068_1113+36del, del exon 6	MLPA
18	c.1121_1139del, p.(Arg374Profs*74)	PCR amplification followed by sequence analysis of the relevant exon and the flanking (‘splice-site’ consensus) sequences.
19	c.1213_1214del, p.(Lys405fs)	PCR amplification followed by sequence analysis of the relevant exon and the flanking (‘splice-site’ consensus) sequences.
20	c.1231_1238del, p.(Ser411Thrfs*10)	PCR amplification followed by sequence analysis of the relevant exon and the flanking (‘splice-site’ consensus) sequences.
