# Supplementary material for: Clinical Characterization of a National Cohort of Patients With Germline WT1 Variants Including Late-Onset Phenotypes
Source: Kidney Int Rep. 2024 Sep 16;9(12):3570–9. doi: 10.1016/j.ekir.2024.09.007 (PMC11652072; doi:10.1016/j.ekir.2024.09.007)
Supplement: Table S2 — All patients were included in the study. [file mmc3.xlsx]

## Sheet: Blad1
Patient	WT1 germline variant (NM_0024426.6)	Variant type	Exon/ Intron	ClinVar classification	Phenotypic male/female	Karyotype	Age at diagnosis WT1 variant (months)	Wilms Tumor	Uni/Bilateral WT	Age at diagnosis WT (months)	Meta-stases	Histology L	Histology R	Nephro-genic rest(s) L	Nephro-genic rest(s) R	Other malignancies	Age at diagnosis	Genitourinary anomalies	Chronic Kidney Disease	Histology/subtype	Age at diagnosis CKD	Kidney failure?	Age at diagnosis ESRD (months)	Other phenotypes	Age at last FU (years)
1	del WT1	Deletion	del WT1	NA	Female	46,XY	9	Yes	Bilateral	9	No	Mixed	Mixed	Unknown	Unknown	Gonadoblastoma	8 months	Sex reversal, ambiguous genitalia (clitoromegaly, normal uterus)	Yes	Bilateral multicystic areas	Unknown	No	-	No	9
2	del exon 1	Deletion	Exon 1	NA	Male	46,XY	78	Yes	Unilateral	71	No	-	Regressive	-	No	No	-	Hypospadia, cryptorchidism	No	-	-	No	-	No	19
3	c.1-?_646+?del, del exon 1-3	Deletion	Exon 1-3	NA	Female	46,XX	14	Yes	Bilateral	11	No	Stromal	Stromal	No	Yes	No	-	No	No	-	-	No	-	No	6.41667
4	c.433del, p.(Ile145Serfs*18)	Frameshift	Exon 1	NA	Male	Unknown	31	Yes	Bilateral	11	No	NA	NA			No		Cryptorchidism	Yes	CKD stage I	2Y	No		No	2.6
5	c.472G>T, p.(Glu158*)	Nonsense	Exon 1	NA	Male	46,XY	19	Yes	Bilateral	17	No	-	Stromal	Yes	Yes	No	-	Cryptorchidism	No	-	-	No	-	Hypertension	4.83333
6	c.514C>T, p.(Gln172*)	Nonsense	Exon 1	NA	Female	46,XX	25	Yes	Unilateral	21	No	-	Mixed	No	No	No	-	No	No	-	-	No	-	No	4.75
7	c.514delC, p.(Gln172Serfs*119)	Frameshift	Exon 1	NA	Male	Unknown	75	Yes	Bilateral	9	No	Mixed	Stromal	No	No	No	-	No	No	-	-	No	-	Impaired vision, developmental delay	6
8	c.546C>A, p.(Tyr182*)	Nonsense	Exon 1	Pathogenic	Female	Unknown	330	Yes	Unilateral	13	No	Mixed	-	No	-	No	-	Horseshoe kidney, Uterus arcuatus	No	-	-	No	-	Idiopathic subfertility	27.5
9	c.581C>A, p.(Ser194*)	Nonsense	Exon 1	NA	Female	Unknown	390	Yes	Bilateral	First: 11 / Second: 42	No	NA	NA	Unknown	Unknown	No	-	Ovarian cyst	Yes	Nephropathy NOS	NA	Yes	26Y	No	45
10	c.754dupG, p.(Glu252Glyfs*12)	Frameshift	Exon 2	NA	Female	46,XX	17	Yes	Unilateral	6	No	-	NA	-	No	No	-	No	No	-	-	No	-	No	10.5
11	c.856C>T, p.(Gln286*)	Nonsense	Exon 3	NA	Male	Unknown	64	Yes	Unilateral	21	No	Stromal	-	Unknown	-	No	-	Hypospadias, cryptorchidism, double system (left kidney)	No	-	-	No	-	Hypertension (before WT), VSD, cheiloschizis	16.5833
12	c.1017-5068_1113+36del, del exon 6	Deletion	Exon 6	NA	Female	46,XX	74	Yes	Unilateral	26	Yes	-	Stromal	-	Yes	No	-	No	No	-	-	No	-	No	7.5
13	c.1032C>G, p.(Tyr344*)	Nonsense	Exon 6	NA	Male	46,XY	17	Yes	Bilateral	8	No	Stromal	Stromal	Yes	No	No	-	Cryptorchidism, left testicular atrophy	Yes	CKD stage II	7Y	No	-	No	12.3333
14	c.1114-2A>G, splicing effect	Splice site	Intron 6	NA	Female	Unknown	10	Yes	Bilateral	10	No	Stromal	Mixed	Yes	Yes	No	-	No	No	-	-	Yes (bilateral nephrectomies due to WT)	1Y 5M	No	17
15	c.1120C>T, p.(Arg374*)	Nonsense	Exon 7	Pathogenic	Male	46,XY	7	Yes	Bilateral	7	No	-	Stromal	Yes	Yes	No	-	Cryptorchidism, ambiguous genitalia (micropenis)	No	-	-	No	-	No	2.83333
16	c.1120C>T, p.(Arg374*)	Nonsense	Exon 7	Pathogenic	Male	Unknown	54	Yes	Unilateral	35	No	-	Stromal	No	No	No	-	Hypospadias, cryptorchisism, inguinal hernia	No	-	-	No	-	No	19.9167
17	c.1120C>T, p.(Arg374*)	Nonsense	Exon 7	Pathogenic	Female	Unknown	19	Yes	Bilateral	16	No	Stromal	Stromal	No	No	No	-	No	Unknown	NA	NA	Yes	2Y 0M	Short stature, primary ovarian insufficiency, suspected of porphyria	15.5
18	c.1121_1139del, p.(Arg374Profs*74)	Frameshift	Exon 7	NA	Male	Unknown	360	Yes	Unilateral	54	No	-	NA	Unknown	Unknown	No	-	Cryptorchidism, azoospermia	Yes	FSGS	NA	Yes	40Y 9M	No	41.9167
19	c.1213_1214del, p.(Lys405fs)	Frameshift	Exon 7	NA	Female	46,XX	13	Yes	Unilateral	7	No	-	Stromal	-	No	No	-	No	No	-	-	No	-	No	4.25
20	c.1231_1238del, p.(Ser411Thrfs*10)	Frameshift	Exon 7	NA	Female	46,XX	66	Yes	Unilateral	35	No	Mixed	-	No	-	No	-	No	No	-	-	No	-	No	8.83333
21	c.1238_1240delinsAAAG, p.(Leu413*)	Nonsense	Exon 7	NA	Male	46,XY	9	Yes	Bilateral	9	No	Stromal	NR only	No	Yes	No	-	Ambiguous genitalia with perineal hypospadia	No	-	-	No	-	Hernia inguinalis, hypertension	4.16667
22	c.1264+2T>C, splicing effect	Splice site	intron 7	NA	Female	46,XX	356	Yes	Bilateral	Left: 3 / Right: 42	No	Stromal	NA	Unknown	Unknown	No	-	No	Yes	FSGS	1Y 0M	Yes	27Y 9M	Trombosis/pulmonary embolism, PAP2 cervix	34.0833
23	c.1299T>G, p.(Cys433Trp)	Missense	Exon 8	NA	Male	46,XY	1	No	-	-	-	-	-	-	-	No	-	Hypospadias, cryptorchidism	Yes	CNS	0Y 1M	Yes (bilateral nephrectomies due to CNS)	0Y 2M	DDS	20.5
24	c.1303C>T, p.(Arg435*)	Nonsense	Exon 8	Pathogenic	Male	Unknown	15	Yes	Bilateral	10	No	-	Stromal	Yes	Yes	No	-	Cryptorchidism, testicular dysgenesia	No	-	-	No	-	No	13.25
25	c.1303C>T, p.(Arg435*)	Nonsense	Exon 8	Pathogenic	Female	46,XX	330	No	-	-	-	-	-	-	-	No	-	No	Yes	FSGS, nephrotic syndrome	22Y 3M	Yes	23Y 11M	No	28
26	c.1315C>T, p.(Arg439Cys)	Missense	Exon 8	Pathogenic	Female	46,XY	0	No	-	-	-	-	-	-	-	No	-	Sex reversal	Yes	DMS, tubular cysts	Post mortem	Yes	Antenatal	Deceased (intrauterine)	Deceased
27	c.1316G>A, p.(Arg439His)	Missense	Exon 8	Pathogenic	Female	46,XY	0	No	-	-	-	-	-	-	-	No	-	Sex reversal, uterus didelphys and duplicated cervix	Yes	CNS (DMS + FSGS)	Post mortem	Yes	Postmortem	Enlarged brain	Deceased
28	c.1321G>C, p.(Asp441His)	Missense	Exon 8	NA	Female	46,XX	Unknown	No	-	-	-	-	-	-	-	No	-	No	Yes	CNS	5 days	Yes	5 days	Low T4, deceased at 5 days	Deceased
29	c.1354+2T>A, splicing effect	Splice site	Intron 8	NA	Male	Unknown	426	No	-	-	-	-	-	-	-	No	-	Hypospadias, cryptorchidism, azoospermia	Yes	CNS	0Y 0M	Yes (bilateral nephrectomies due to CNS)	2Y 9M	No	39
30	c.1387C>T, p.(Arg643*)	Nonsense	Exon 9	Pathogenic	Female	46,XX	26	Yes	Bilateral	12	No	-	Stromal	Yes	No	No	-	No	No	-	-	No	-	Hypertension	4.25
31	c.1388G>A, p.(Arg463Gln)	Missense	Exon 9	Pathogenic	Female	Unknown	678	No	-	-	-	-	-	-	-	No	-	No	Yes	Proteinuria	54 years	No	-	Glaucoma	58
32	c.1399C>T, p.(Arg467Trp)	Missense	Exon 9	Pathogenic	Female	46,XX	69	No	-	-	-	-	-	-	-	No	-	No	Yes	FSGS	5Y 7M	Yes (bilateral nephrectomies due to kidney failure)	5Y 7M	Hypermetropia	8
33	c.1399C>T, p.(Arg467Trp)	Missense	Exon 9	Pathogenic	Female	46,XX	20	No	-	-	-	-	-	-	-	No	-	No	Yes	FSGS	1Y 8M	Yes	5Y 11M	Angelman syndrome (developmental delay) UBE3A variant	6,5*
34	c.1399C>T, p.(Arg467Trp)	Missense	Exon 9	Pathogenic	Female	46,XY	0	No	-	-	-	-	-	-	-	Gonadoblastoma (bilateral)	3 years	Ambiguous genitalia/sex reversal	Yes	CNS, proteinuria (histology unknown)	0Y 2M	No	-	No	3.1
35	c.1400G>A, p.(Arg467Gln)	Missense	Exon 9	Pathogenic	Female	46,XX	0	No	-	-	-	-	-	-	-	No	-	No	Yes	DMS	0Y 0M	Yes	1 week	Oligohydramnion, hypertension, edema, hypotonia, enlarged fontanel, contractures, VSD	Deceased
36	c.1400G>A, p.(Arg467Gln)	Missense	Exon 9	Pathogenic	Male	46,XX	2	No	-	-	-	-	-	-	-	No	-	Hypospadia, bifid scrotum, bilateral cryptorchidism, sex reversal	Yes	Nephropathy NOS	1Y	Yes (bilateral nephrectomies for hypertension)	1Y	Hernia inguinalis, malignant hypertension, epilepsy, alopecia areata	12
37	c.1405G>A, p.(Asp469Asn)	Missense	Exon 9	Pathogenic	Female	46,XX	13	Yes	NA	18	NA	NA	NA	NA	NA	NA	-	Unknown	Yes	NS (FSGS)	1Y 2M	Yes	1Y 11M	Unknown	7.2
38	c.1405G>A, p.(Asp469Asn)	Missense	Exon 9	Pathogenic	Female	46,XX	16	Yes	Unilateral	12	No	Stromal	-	No	No	No	-	No	Yes	CNS, polycystic kidneys	0Y 3M	Yes	1Y 8M	No	16.5833
39	c.1433A>G, p.(His478Arg)	Missense	Exon 9	Pathogenic	Male	46,XY	1	No	-	-	-	-	-	-	-	Gonadoblastoma	1 year	Cryptorchidism, hypospadias, streak gonads, ambiguous genitalia	Yes	CNS, glomerulosclerosis, chronic inflammation, atrophy	0Y 0M	Yes (bilateral nephrectomies in preparation for kidney transplant)	3Y 9M	No	4.8
40	c.1447+5G>A, splicing effect	Splice site	Intron 9	NA	Female	46,XY	Unknown	No	-	-	-	-	-	-	-	Gonadoblastoma & Dysgerminoma	23 years	Sex reversal, otherwise unknown	Yes	FSGS	Unknown	Yes	2Y 0M	Severe osteoporosis; complementary SRY mutation	Unknown
41	c.1447+5G>A, splicing effect	Splice site	Intron 9	NA	Female	46,XX	223	No	-	-	-	-	-		-	No	-	Gonadal dysgenesia, shriveled bladder	Yes	FSGS	13Y 7M	Yes	14Y 5M	No	28.75
42	c.1447+5G>A, splicing effect	Splice site	Intron 9	NA	Female	Unknown	348	No	-	-	-	-	-	-	-	No	-	Bilateral hydrosalphinx	Yes	CNS (FSGS)	9Y	Yes	20Y	No	31
43	c.1447+5G>A, splicing effect	Splice site	Intron 9	NA	Male	46,XY	147	No	-	-	-	-	-	-	-	Multilocular intratubular germcell neoplasia testis	15 years	Hypospadias, Utricular cyst	Yes	Proteinuria, CKD stage 2 with nephrotic range proteinuria later at age 12.5	5Y 0M	Yes	17Y	No	22.7
	legend: *:deceased
